# Supplementary material for: Ever-increasing viral diversity associated with the red imported fire ant Solenopsis invicta (Formicidae: Hymenoptera)
Source: Virol J. 2021 Jan 6;18:5. doi: 10.1186/s12985-020-01469-w (PMC7788728; doi:10.1186/s12985-020-01469-w)
Supplement: Supplementary file 1 — Additional file 1. Table S1: Descriptive statistics of fire ant transcriptome datasets analyzed in this study. [file 12985_2020_1469_MOESM1_ESM.xlsx]

## Sheet: Planilha1
Sample code	SRA access #	Total number of reads	Number of reads after quality trim	Number of reads mapped to S. invicta genome	Unmapped reads	Average length of reads
A	SRX3035962	104912554	103820346	99200909	4619437	85
B	SRX3035961	99506994	98441192	95468116	2973076	85
C	SRX3035960	84803184	84400181	61952078	22448103	86
X	SRX3035959	109126076	108107491	105996684	2110807	80
Y	SRX3035964	117979272	103771205	93478311	10292894	85
Z	SRX3035963	77554994	77239893	75495885	1744008	85
Q2	DRX037806	36219686	35765978	34263934	1955752	70
W2	DRX037809	23526030	23768908	22097772	1428258	77
W3	DRX037810	27718678	26345675	26068916	1649762	78.01
Y05	SRX5464977	42874000	41904267	38419996	4454004	125
K05	SRX5464984	41970844	41923483	41243134	680349	105.26
CA01	SRX5464990	52734546	52696226	52097923	598303	105.59
2-small	SRX5822389	42942626	42877252	41671042	1206210	110.92
