# Supplementary material for: Ever-increasing viral diversity associated with the red imported fire ant Solenopsis invicta (Formicidae: Hymenoptera)
Source: Virol J. 2021 Jan 6;18:5. doi: 10.1186/s12985-020-01469-w (PMC7788728; doi:10.1186/s12985-020-01469-w)
Supplement: Supplementary file 2 — Additional file 2. Table S2: Open reading frames (ORFs) characterization from putative new viruses based on ORFinder followed by BLASTp analyses, as implemented at National Center for Biotechnology Information Search database (NCBI). [file 12985_2020_1469_MOESM2_ESM.xlsx]

## Sheet: Genral data set information
Sample code	SRA access #	Stage	Part of insect	Origin	Date of collection	Other informations	Refence
A	SRR5868360	Larvae	Whole body	Mississippi, USA	March 2016		Allen et al., Insects 9, 185 (2018)
B	SRR58868361	Larvae	Whole body	Mississippi, USA	March 2016		Allen et al., Insects 9, 185 (2018)
C	SRR5868362	Larvae	Whole body	Mississippi, USA	March 2016		Allen et al., Insects 9, 185 (2018)
X	SRR5868363	Pupa	Whole body	Mississippi, USA	March 2016		Allen et al., Insects 9, 185 (2018)
Y	SRR5868358	Pupa	Whole body	Mississippi, USA	March 2016		Allen et al., Insects 9, 185 (2018)
Z	SRR5868359	Pupa	Whole body	Mississippi, USA	March 2016		Allen et al., Insects 9, 185 (2018)
Q2	DRX037806	Adults	Whole body	Texas, USA	September 2012	Polygynous, queen	Morandin et al., Genome Biol 17, 43 (2016)
W2	DRX037809	Adults	Whole body	Texas, USA	September 2012	Polygynous, worker	Morandin et al., Genome Biol 17, 43 (2016)
W3	DRX037810	Adults	Whole body	Texas, USA	September 2012	Polygynous, worker	Morandin et al., Genome Biol 17, 43 (2016)
Y05	SRX5464977	Adults	Brain	Florida, USA	May 2014	Queen	-
K05	SRX5464984	Adults	Brain	Florida, USA	May 2014	Queen	-
CA01	SRX5464990	Adults	Brain	Florida, USA	May 2014	Queen	-
2-small	SRX5822389	Adults	Whole body	Tawian	May 2014	A pool of two virgin queen, lab colony	Fontana et al., Mol Ecology 29,105-120 (2020)

## Sheet: ORFS -Blast X
Group	Segments #	ORF	Strand	Frame	Start	Stop	Length (nt/aa)	Description	Max. score	Total score	Cover	E-value	Identity (%)	Access #
SINV-14	RNA1	1	-	2	8895	166	8730/2909	RNA-dependent RNA polymerase [Fitzroy Crossing tenui-like virus 1]	1658	1658	0.76	0	0.425	QLJ83469.1
	RNA2	1	-	2	2861	465	2217/738	glycoprotein [Fitzroy Crossing tenui-like virus 1]	164	164	0.75	3e-38	0.2544	QLJ83470.1
	RNA3	1	+	3	39	278	240/79	-*	-	-	-	-	-	-
		2	-	2	1929	1009	921/306	nucleocapsid protein [Otter fecal bunyavirus]	69.3	69.3	0.72	6e-10	0.2613	AIB06815.1
	RNA4	1	+	2	566	1420	855/284	non-capsid protein [Urochloa hoja blanca tenuivirus]	68.6	68.6	0.86	1e-10	0.2647	YP009507913.1
		2	-	3	2362	1772	591/196	nonstructural protein 4 [Fitzroy Crossing tenui-like virus 1]	102	102	0.67	1e-21	0.276	QLJ83471.1
SINV-15	1	1	+	3	69	1124	1056/351	nucleoprotein [Formica fusca virus 1]	234	234	0.92	9e-71	0.4207	AYW51534.1
		2	+	2	1205	1828	624/207	-	-	-	-	-	-	-
		3	+	1	1924	2457	534/177	ORF3 [Formica exsecta virus 4]	103	103	0.98	1e-24	0.3543	AWI42883.1
		4	+	3	2580	4211	1632/543	ORF2 [Formica exsecta virus 4]	332	332	0.95	4e-104	0.3487	AWI42882.1
		5	+	1	4297	9924	5628/1875	L polymerase RdRp [Formica fusca virus 1]	2091	2091	0.98	0	0.5426	AYW51538.1
SINV-16	1	1	+	2	1088	10231	9144/3047	polyprotein [Pink bollworm virus 4]	514	514	0.76	1e-142	0.3633	QID77679.1
SINV-17	1	1	+	2	92	7939	7848/2615	RdRp [Hubei virga-like viurs 8]	1699	1699	0.99	0	0.3749	APG77744.1
		2	+	3	8205	9482	1278/425	hypothetical protein [Hubei virga-like viurs 8]	167	167	0.83	8e-44	0.3181	APG77746.1
		3	+	2	9497	1021	705/234	hypothetical protein 3 [Loreto virus]	55.8	55.8	0.95	1e-05	0.2356	YP009351837.1
SINaDNV	1	1	+	1	46	1482	1437/478	non-structure protein 1 [Mosquito densovirus HB-3]	184	184	0.8	8e-47	0.335	AJI02597.1
		2	+	2	185	1357	1173/390	non-structure protein 2 [Aedes albopictus densovirus 2]	203	203	0.94	4e-58	0.4075	NP694828.1
		3	+	3	1629	2696	1068/355	capsid protein [Aedes albopictus C6/36 cell densovirus]	220	220	0.92	5e-65	0.3871	AAM28945.2
* No similarity found.
