# Supplementary material for: Ever-increasing viral diversity associated with the red imported fire ant Solenopsis invicta (Formicidae: Hymenoptera)
Source: Virol J. 2021 Jan 6;18:5. doi: 10.1186/s12985-020-01469-w (PMC7788728; doi:10.1186/s12985-020-01469-w)
Supplement: Supplementary file 3 — Additional file 3. Table S3: Viral conserved domains detected in ORFs from putative new viruses based on Conserved Domains Database (CDD). [file 12985_2020_1469_MOESM3_ESM.xlsx]

## Sheet: Genral data set information
Sample code	SRA access #	Stage	Part of insect	Origin	Date of collection	Other informations	Refence
A	SRR5868360	Larvae	Whole body	Mississippi, USA	March 2016		Allen et al., Insects 9, 185 (2018)
B	SRR58868361	Larvae	Whole body	Mississippi, USA	March 2016		Allen et al., Insects 9, 185 (2018)
C	SRR5868362	Larvae	Whole body	Mississippi, USA	March 2016		Allen et al., Insects 9, 185 (2018)
X	SRR5868363	Pupa	Whole body	Mississippi, USA	March 2016		Allen et al., Insects 9, 185 (2018)
Y	SRR5868358	Pupa	Whole body	Mississippi, USA	March 2016		Allen et al., Insects 9, 185 (2018)
Z	SRR5868359	Pupa	Whole body	Mississippi, USA	March 2016		Allen et al., Insects 9, 185 (2018)
Q2	DRX037806	Adults	Whole body	Texas, USA	September 2012	Polygynous, queen	Morandin et al., Genome Biol 17, 43 (2016)
W2	DRX037809	Adults	Whole body	Texas, USA	September 2012	Polygynous, worker	Morandin et al., Genome Biol 17, 43 (2016)
W3	DRX037810	Adults	Whole body	Texas, USA	September 2012	Polygynous, worker	Morandin et al., Genome Biol 17, 43 (2016)
Y05	SRX5464977	Adults	Brain	Florida, USA	May 2014	Queen	-
K05	SRX5464984	Adults	Brain	Florida, USA	May 2014	Queen	-
CA01	SRX5464990	Adults	Brain	Florida, USA	May 2014	Queen	-
2-small	SRX5822389	Adults	Whole body	Tawian	May 2014	A pool of two virgin queen, lab colony	Fontana et al., Mol Ecology 29,105-120 (2020)

## Sheet: Library information 
Sample code	SRA access #	Total number of reads	Number of reads after quality trim	Number of reads mapped to S. invicta genome	Unmapped reads	Average length
A	SRR5868360	104912554	103820346	99200909	4619437	85.19
B	SRR58868361	99506994	98441192	95468116	2973076	85.18
C	SRR5868362	84803184	84400181	61952078	22448103	85.5
X	SRR5868363	109126076	108107491	105996684	2110807	79.83
Y	SRR5868358	13975080	13771205	13478311	292894	84.89
Z	SRR5868359	77554994	77239893	75495885	1744008	85.38
Q2	DRX037806	36219686	-	34263934	1955752	70
W2	DRX037809	23526030	-	22097772	1428258	77.13
W3	DRX037810	27718678	-	26068916	1649762	78.01
Y05	SRX5464977	42874000	-	38419996	4454004	125
K05	SRX5464984	41970844	41923483	41243134	680349	105.26
CA01	SRX5464990	52734546	52696226	52097923	598303	105.59
2-small	SRX5822389	42942626	42877252	41671042	1206210	110.92

## Sheet: Abundance - absolute
Sample	SRA access #	Viruses abundance (Number of reads)									Total reads	cox1	rpl18	eif1-beta		Sample	SRA access #	Viruses (reads per million)									cox1	rpl18	eif1-beta
		Tenuivirus					Rhabdo-like	Picorna-like	Virga-like	Denso-like								Tenuivirus					Rhabdo-like	Picorna-like	Virga-like	Denso-like
		RNA1	RNA2	RNA3	RNA4	Total												RNA1	RNA2	RNA3	RNA4	Total
A	SRR5868360	217	74	251	188	730	7815	536166	132553	2397	103820346	405890	24675	16972		A	SRR5868360	2.09015	0.71277	2.41764	1.81082	7.03138	75.2743	5164.36	1276.75	23.088	3909.54	237.67	163.475
B	SRR58868361	46069	18593	41199	71099	176960	13076	322199	230848	99	98441192	699114	25842	26310		B	SRR58868361	467.985	188.874	418.514	722.248	1797.62	132.831	3273.01	2345.03	1.00568	7101.84	262.512	267.266
C	SRR5868362	39096	4176	43414	40094	126780	15738	101166	237260	1719	84400181	364978	20803	25782		C	SRR5868362	463.222	49.4786	514.383	475.046	1502.13	186.469	1198.65	2811.13	20.3673	4324.37	246.481	305.473
X	SRR5868363	215	71	392	182	860	9520	2092	-	18	108107491	309206	17435	8640		X	SRR5868363	1.98876	0.656754	3.62602	1.68351	7.95505	88.0605	19.3511	0	0.166501	2860.17	161.275	79.9205
Y	SRR5868358	43	14	103	41	201	3175	109	-	5	13771205	44563	2109	1223		Y	SRR5868358	3.12246	1.01661	7.47937	2.97723	14.5957	230.554	7.91507	0	0.363076	3235.96	153.146	88.8085
Z	SRR5868359	288886	24332	101154	68900	483272	30397	1106	-	30	77239893	207523	10445	6965		Z	SRR5868359	3740.11	315.019	1309.61	892.026	6256.77	393.54	14.319	0	0.3884	2686.73	135.228	90.1736
S.POLYGYNOUS.Q2	DRX037806	532051	19771	86965	341991	980778	76571	1226	444	67	36219686	363516	19179	17005		S.POLYGYNOUS.Q2	DRX037806	14689.6	545.863	2401.04	9442.13	27078.6	2114.07	33.849	12.2585	1.84982	10036.4	529.519	469.496
S.POLYGYNOUS.W2	DRX037809	394928	1496	20637	141474	558535	4589	765	366	32	23526030	510985	8048	2656		S.POLYGYNOUS.W2	DRX037809	16786.9	63.5891	877.199	6013.51	23741.1	195.061	32.5172	15.5572	1.3602	21720	342.089	112.896
S.POLYGYNOUS.W3	DRX037810	459470	1694	24666	171584	657414	5500	472	307	19	27718678	459470	9739	3256		S.POLYGYNOUS.W3	DRX037810	16576.2	61.114	889.869	6190.19	23717.4	198.422	17.0282	11.0756	0.685458	16576.2	351.352	117.466
Y05	SRX5464977	2916646	403259	278749	275.816	3.59893e+06	-	-	-	-	42874000	210228	5115	2063		Y05	SRX5464977	68028.3	9405.68	6501.59	6.43318	83942	0	0	0	0	4903.39	119.303	48.1177
K05	SRX5464984	96	25	108	36	265	45	73	-	3	41923483	207820	5905	1916		K05	SRX5464984	2.28989	0.596324	2.57612	0.858707	6.32104	1.07338	1.74127	0	0.0715589	4957.13	140.852	45.7023
CA01	SRX5464990	93	23	19	13	148	-	-	-	-	52696226	244464	8336	3369		CA01	SRX5464990	1.76483	0.436464	0.360557	0.246697	2.80855	0	0	0	0	4639.12	158.19	63.9325
2-small	SRX5822389	36223	3956	7276	8262	55717	-	-	-	-	42877252	412415	30533	14576		2-small	SRX5822389	844.807	92.2634	169.694	192.69	1299.45	0	0	0	0	9618.5	712.103	339.947
Sample	SRA access #	Viruses abundance (%)									cox1	rpl18	eif1-beta
		Tenuivirus					Rhabdo-like	Picorna-like	Virga-like	Denso-like
		RNA1	RNA2	RNA3	RNA4	Total
A	SRR5868360	0.000209015	7.1277e-05	0.000241764	0.000181082	0.000703138	0.00752743	0.516436	0.127675	0.0023088	0.390954	0.023767	0.0163475
B	SRR58868361	0.0467985	0.0188874	0.0418514	0.0722248	0.179762	0.0132831	0.327301	0.234503	0.000100568	0.710184	0.0262512	0.0267266
C	SRR5868362	0.0463222	0.00494786	0.0514383	0.0475046	0.150213	0.0186469	0.119865	0.281113	0.00203673	0.432437	0.0246481	0.0305473
X	SRR5868363	0.000198876	6.56754e-05	0.000362602	0.000168351	0.000795505	0.00880605	0.00193511	-	1.66501e-05	0.286017	0.0161275	0.00799205
Y	SRR5868358	0.000312246	0.000101661	0.000747937	0.000297723	0.00145957	0.0230554	0.000791507	-	3.63076e-05	0.323596	0.0153146	0.00888085
Z	SRR5868359	0.374011	0.0315019	0.130961	0.0892026	0.625677	0.039354	0.0014319	-	3.884e-05	0.268673	0.0135228	0.00901736
S.POLYGYNOUS.Q2	DRX037806	1.46896	0.0545863	0.240104	0.944213	2.70786	0.211407	0.0033849	0.00122585	0.000184982	1.00364	0.0529519	0.0469496
S.POLYGYNOUS.W2	DRX037809	1.67869	0.00635891	0.0877199	0.601351	2.37411	0.0195061	0.00325172	0.00155572	0.00013602	2.172	0.0342089	0.0112896
S.POLYGYNOUS.W3	DRX037810	1.65762	0.0061114	0.0889869	0.619019	2.37174	0.0198422	0.00170282	0.00110756	6.85458e-05	1.65762	0.0351352	0.0117466
Y05	SRX5464977	6.80283	0.940568	0.650159	0.000643318	8.3942	-	-	-	-	0.490339	0.0119303	0.00481177
K05	SRX5464984	0.000228989	5.96324e-05	0.000257612	8.58707e-05	0.000632104	0.000107338	0.000174127	-	7.15589e-06	0.495713	0.0140852	0.00457023
CA01	SRX5464990	0.000176483	4.36464e-05	3.60557e-05	2.46697e-05	0.000280855	-	-	-	-	0.463912	0.015819	0.00639325
2-small	SRX5822389	0.0844807	0.00922634	0.0169694	0.019269	0.129945	-	-	-	-	0.96185	0.0712103	0.0339947

## Sheet: Abundance - RPKM
Sample	SRA access #	Viruses (reads per million)										House keeping genes (reads per million)
		Tenuivirus					Rhabdo-like	Picorna-like	Virga-like	Denso-like		cox1	rpl18	eif1-beta
		RNA1	RNA2	RNA3	RNA4	Total
A	SRR5868360	2.09015	0.71277	2.41764	1.81082	7.03138	75.2743	5164.36	1276.75	23.088		3909.54	237.67	163.475
B	SRR58868361	467.985	188.874	418.514	722.248	1797.62	132.831	3273.01	2345.03	1.00568		7101.84	262.512	267.266
C	SRR5868362	463.222	49.4786	514.383	475.046	1502.13	186.469	1198.65	2811.13	20.3673		4324.37	246.481	305.473
X	SRR5868363	1.98876	0.656754	3.62602	1.68351	7.95505	88.0605	19.3511	0	0.166501		2860.17	161.275	79.9205
Y	SRR5868358	3.12246	1.01661	7.47937	2.97723	14.5957	230.554	7.91507	0	0.363076		3235.96	153.146	88.8085
Z	SRR5868359	3740.11	315.019	1309.61	892.026	6256.77	393.54	14.319	0	0.3884		2686.73	135.228	90.1736
Q2	DRX037806	14689.6	545.863	2401.04	9442.13	27078.6	2114.07	33.849	12.2585	1.84982		10036.4	529.519	469.496
W2	DRX037809	16786.9	63.5891	877.199	6013.51	23741.1	195.061	32.5172	15.5572	1.3602		21720	342.089	112.896
W3	DRX037810	16576.2	61.114	889.869	6190.19	23717.4	198.422	17.0282	11.0756	0.685458		16576.2	351.352	117.466
Y05	SRX5464977	68028.3	9405.68	6501.59	6.43318	83942	0	0	0	0		4903.39	119.303	48.1177
K05	SRX5464984	2.28989	0.596324	2.57612	0.858707	6.32104	1.07338	1.74127	0	0.0715589		4957.13	140.852	45.7023
CA01	SRX5464990	1.76483	0.436464	0.360557	0.246697	2.80855	0	0	0	0		4639.12	158.19	63.9325
2-small	SRX5822389	844.807	92.2634	169.694	192.69	1299.45	0	0	0	0		9618.5	712.103	339.947

## Sheet: Abundance - %
Sample	SRA access #	Viruses abundance (%)										House keeping genes (%)
		Tenuivirus					Rhabdo-like	Picorna-like	Virga-like	Denso-like		cox1	rpl18	eif1-beta
		RNA1	RNA2	RNA3	RNA4	Total
A	SRR5868360	0.000209015	7.1277e-05	0.000241764	0.000181082	0.000703138	0.00752743	0.516436	0.127675	0.0023088		0.390954	0.023767	0.0163475
B	SRR58868361	0.0467985	0.0188874	0.0418514	0.0722248	0.179762	0.0132831	0.327301	0.234503	0.000100568		0.710184	0.0262512	0.0267266
C	SRR5868362	0.0463222	0.00494786	0.0514383	0.0475046	0.150213	0.0186469	0.119865	0.281113	0.00203673		0.432437	0.0246481	0.0305473
X	SRR5868363	0.000198876	6.56754e-05	0.000362602	0.000168351	0.000795505	0.00880605	0.00193511	0	1.66501e-05		0.286017	0.0161275	0.00799205
Y	SRR5868358	0.000312246	0.000101661	0.000747937	0.000297723	0.00145957	0.0230554	0.000791507	0	3.63076e-05		0.323596	0.0153146	0.00888085
Z	SRR5868359	0.374011	0.0315019	0.130961	0.0892026	0.625677	0.039354	0.0014319	0	3.884e-05		0.268673	0.0135228	0.00901736
Q2	DRX037806	1.46896	0.0545863	0.240104	0.944213	2.70786	0.211407	0.0033849	0.00122585	0.000184982		1.00364	0.0529519	0.0469496
W2	DRX037809	1.67869	0.00635891	0.0877199	0.601351	2.37411	0.0195061	0.00325172	0.00155572	0.00013602		2.172	0.0342089	0.0112896
W3	DRX037810	1.65762	0.0061114	0.0889869	0.619019	2.37174	0.0198422	0.00170282	0.00110756	6.85458e-05		1.65762	0.0351352	0.0117466
Y05	SRX5464977	6.80283	0.940568	0.650159	0.000643318	8.3942	0	0	0	0		0.490339	0.0119303	0.00481177
K05	SRX5464984	0.000228989	5.96324e-05	0.000257612	8.58707e-05	0.000632104	0.000107338	0.000174127	0	7.15589e-06		0.495713	0.0140852	0.00457023
CA01	SRX5464990	0.000176483	4.36464e-05	3.60557e-05	2.46697e-05	0.000280855	0	0	0	0		0.463912	0.015819	0.00639325
2-small	SRX5822389	0.0844807	0.00922634	0.0169694	0.019269	0.129945	0	0	0	0		0.96185	0.0712103	0.0339947

## Sheet: ORFS -Blast X
Group	Segments #	ORF	Strand	Frame	Start	Stop	Length (nt/aa)	Description	Max. score	Total score	Cover	E-value	Identity (%)	Access #
SINV-14	RNA1	1	-	2	8895	166	8730/2909	pC1 [European wheat striate mosaic virus]	1143	1143	0.78	0	0.3326	QFU19927.1
	RNA2	1	-	2	2861	465	2217/738	glycoprotein precursor [Wuhan Mosquito Virus 2]	47.8	47.8	0.24	0.17	0.2421	YP009305132.1
	RNA3	1	+	3	39	278	240/79	-	-	-	-	-	-	-
		2	-	2	1929	1009	921/306	nucleocapsid protein [Otter fecal bunyavirus]	69.3	69.3	0.72	6e-10	0.2613	AIB06815.1
	RNA4	1	+	2	566	1420	855/284	putative NS4[Echinochloa hoja blanca tenuivirus]	94	94	0.62	1e-18	0.2527	YP009508263.1
		2	-	3	2362	1772	591/196	non-capsid protein [Urochloa hoja blanca tenuivirus]	68.6	68.6	0.86	1e-10	0.2647	YP009507913.1
SINV-15	1	1	+	3	69	1124	1056/351	nucleoprotein [Formica fusca virus 1]	234	234	0.92	9e-71	0.4207	AYW51534.1
		2	+	2	1205	1828	624/207	-*	-	-	-	-	-	-
		3	+	1	1924	2457	534/177	ORF3 [Formica exsecta virus 4]	103	103	0.98	1e-24	0.3543	AWI42883.1
		4	+	3	2580	4211	1632/543	ORF2 [Formica exsecta virus 4]	332	332	0.95	4e-104	0.3487	AWI42882.1
		5	+	1	4297	9924	5628/1875	L polymerase RdRp [Formica fusca virus 1]	2091	2091	0.98	0	0.5426	AYW51538.1
SINV-16	1	1	+	2	1088	10231	9144/3047	polyprotein [Pink bollworm virus 4]	514	514	0.76	1e-142	0.3633	QID77679.1
SINV-17	1	1	+	2	92	7939	7848/2615	RdRp [Hubei virga-like viurs 8]	1699	1699	0.99	0	0.3749	APG77744.1
		2	+	3	8205	9482	1278/425	hypothetical protein [Hubei virga-like viurs 8]	167	167	0.83	8e-44	0.3181	APG77746.1
		3	+	2	9497	1021	705/234	hypothetical protein 3 [Loreto virus]	55.8	55.8	0.95	1e-05	0.2356	YP009351837.1
SINaDNV	1	1	+	1	46	1482	1437/478	non-structure protein 1 [Mosquito densovirus HB-3]	184	184	0.8	8e-47	0.335	AJI02597.1
		2	+	2	185	1357	1173/390	non-structure protein 2 [Aedes albopictus densovirus 2]	203	203	0.94	4e-58	0.4075	NP694828.1
		3	+	3	1629	2696	1068/355	capsid protein [Aedes albopictus C6/36 cell densovirus]	220	220	0.92	5e-65	0.3871	AAM28945.2

## Sheet: Domains
Group	ORF	Domain	Pfam accession	Description	Interval	E-value
SINV-14	RNA1	Bunya_RdRp	pfam04196	Bunyavirus RNA dependent RNA polymerase;	1093-1808	8.05e-120
		L_protein_N	pfam15518	L protein N-terminus. This endonuclease domain is found at the N-terminus of many bunyavirus	520-586	4.15e-09
		DUF3770	pfam12603	Protein of unknown function (DUF3770); This domain family is found in viruses	648-909	1.81e-05
	RNA2	Tenui_PVC2	pfam06656	Tenuivirus PVC2 protein; This family consists of several Tenuivirus PVC2 proteins from	141-519	1.45e-08
	RNA3	Tenui_N	pfam05733	Tenuivirus/Phlebovirus nucleocapsid protein. This family consists of several Tenuivirus	23-207	1.42e-11
	RNA4-1	Tenui_NCP	pfam04876	Tenuivirus major non-capsid protein;	20-175	1.48e-13
	RNA4-2	Tenui_NS4	pfam03300	Tenuivirus non-structural, movement protein NS4;	33-219	8.74e-16
SINV-15	1	BDV_P40	pfam06407	Borna disease virus P40 protein. This family consists of several Borna disease virus P40	83-306	9.33e-35
	2	-*	-	-	-	-
	3	-	-	-	-	-
	4	-	-	-	-	-
	5	Mononeg_RNA_pol	pfam00946	Mononegavirales RNA dependent RNA polymerase.	143-994	3.35e-92
		Mononeg_mRNAcap	pfam14318	Mononegavirales mRNA-capping region V. This V domain of L RNA-polymerase carries a new motif	1009-1206	2.77e-23
		paramyx_RNAcap	TIGR04198	mRNA capping enzyme, paramyxovirus family; This model represents a common C-terminal region	1106-1335	5.61e-11
		BDV_P40	pfam06407	Borna disease virus P40 protein. This family consists of several Borna disease virus P40	83-306	9.33e-35
SINV-16	1	RNA_dep_RNAP	cd01699	RNA_dep_RNAP: RNA-dependent RNA polymerase (RdRp)	2679-2973	9.88e-54
		RdRP_1	pfam00680	RNA dependent RNA polymerase.	2530-3014	1.94e-50
		rhv_like	cd00205	Picornavirus capsid protein domain-like. Picornaviruses are non-enveloped plus-strand ssRNA	610-804	2.12e-18
		RNA_helicase	pfam00910	RNA helicase. This family includes RNA helicases thought to be involved in duplex unwinding	1561-1664	2.05e-08
		rhv_like	cd00205	Picornavirus capsid protein domain-like. Picornaviruses are non-enveloped plus-strand ssRNA	341-530	2.68e-08
		CRPV_capsid	pfam08762	CRPV capsid protein like. This is a family of capsid proteins found in positive stranded	1094-1234	0.000226
SINV-17	1	RdRP_2	pfam00978	RNA dependent RNA polymerase; This family may represent an RNA dependent RNA polymerase.	2182-2588	3.26e-88
		Viral_helicase1	pfam01443	Viral (Superfamily 1) RNA helicase. Helicase activity for this family has been demonstrated	1619-1877	4.9e-28
		FtsJ	pfam01728	FtsJ-like methyltransferase. This family consists of FtsJ from various bacterial and archaeal	832-1012	7.14e-24
		Macro_Poa1p_like	cd02901	Macro domain, Poa1p_like family. The macro domain is a high-affinity ADP-ribose binding module	1935-2062	9.94e-18
		RlmE	COG0293	23S rRNA U2552 (ribose-2'-O)-methylase RlmE/FtsJ [	807-1014	4.93e-17
		Vmethyltransf	pfam01660	Viral methyltransferase. This RNA methyltransferase domain is found in a wide range of ssRNA viruses	90-418	1.11e-13
		rrmJ	TIGR00438	cell division protein FtsJ; Methylates the 23S rRNA.	832-1012	1.72e-09
		DEXQc_UvrD	cd17932	DEXQD-box helicase domain of UvrD; UvrD is a highly conserved helicase involved in mismatch	1610-1680	7.38e-05
		recD_rel	TIGR01448	helicase, putative, RecD/TraA family; This model describes a family similar to RecD	1615-1726	0.000531
		rrmJ	PRK11188	23S rRNA methyltransferase J; Provisional	832-1006	0.000677
		RecD	COG0507	ATP-dependent exoDNAse (exonuclease V), alpha subunit, helicase superfamily I	1615-1726	0.00128
	2	DiSB-ORF2_chro	pfam16506	Putative virion glycoprotein of insect viruses. DiSB-ORF2_chro	76-126	1.93e-13
	3	SP24	pfam16504	Putative virion membrane protein of plant and insect virus. SP24,	66-210	2.06e-06
* No conserved domain was found according to CDD.

## Sheet: Virus integrity
Sample	SRA access #	Virus consensu genome length
		Tenuivirus&					Rhabdo-like	Picorna-like	Virga-like	Denso-like
		RNA1	RNA2	RNA3	RNA4	Total
A	SRR5868360	-					10127
B	SRR58868361	8892	2861	2000	2500		10130
C	SRR5868362	8881	2705	2001	2488		10113
X	SRR5868363	-					10135
Y	SRR5868358	-					10129
Z	SRR5868359	8915	2829	2043	2501		10128
Q2	DRX037806	8931#	2862	2086	2501		10135
W2	DRX037809	8931#	2862	2090	2501
W3	DRX037810	8931#	2862	2090	2501
Y05	SRX5464977	8931#	2861	2088	2501
K05	SRX5464984	-
CA01	SRX5464990	-
2-small	SRX5822389	8926	2844*	2089	2501
& underlined sequence has conserved seqeunce in both genome ends
* sequence has conserved in only one genome end
# conserved seqeunce has a mutationat 5' or 3' end
