# Supplementary material for: Ever-increasing viral diversity associated with the red imported fire ant Solenopsis invicta (Formicidae: Hymenoptera)
Source: Virol J. 2021 Jan 6;18:5. doi: 10.1186/s12985-020-01469-w (PMC7788728; doi:10.1186/s12985-020-01469-w)
Supplement: Supplementary file 4 — Additional file 4. Table S4: Data set used in the compositional analyses. [file 12985_2020_1469_MOESM4_ESM.xlsx]

## Sheet: Planilha1
Genus	Virus name	GenBank access number				Host
		RdRp	glycoprotein	nucleocapsid	NS4
Phasivirus	Badu virus	KT693187	KT693188	KT693189	-	Insect
Goukovirus	Yichang Insect virus	KM817703	KM817730	KM817763	-	Insect
	Gouleako virus	HQ541738	HQ541737	HQ541736	-	Insect
Phlebovirus	Uukuniemi virus	D10759	M17417	M33551	-	Vertebrate/tick
	Rift Valley fever virus	X56464	M11157	X53771	-	Vertebrate/insects
	Munguba virus	HM566164	HM566165	HM566166	-	Vertebrate/tick
	Toscana Virus	X68414	X89628	X53794	-	Vertebrate/insect
Orthobunyavirus	La Crosse virus	U12396	EF485031	EF485030	-	Vertebrate/insect
	Akabane virus	AB968525	AB100604	AB000851	-	Vertebrate/insect
	Bunyamwera virus	X14383	M11852	D00353	-	Vertebrate/insect
Tenuivirus	Rice hoja blanca tenuivirus	MG566074	L54073	L07940	MG566077	Plant/insect
	European wheat striate mosaic virus	MN044342	MN044343	MN044344	MN044345	Plant/insect
	Ramu stunt virus	KR094115	-	-	-	Plant/insect
	Rice grassy stunt virus	AB009656	AB010376	AB000403	AB010378	Plant/insect
	Melon chlorotic spot virus	MH817469	-	-	-	Plant/insect
	Rice stripe virus	D31879	D13176	X53563	D10979	Plant/insect
	Maize stripe tenuivirus	-	-	-	L13438	Plant/insect
	Echinochloa hoja blanca virus	-	-	-	L48441	Plant/insect
Orthotospovirus	Peanut bud necrosis virus	AF025538	U42555	U27809	-	Plant/insect
	Tomato spotted wilt virus	D10066	S48091	D00645	-	Plant/insect
	Groundnut ringspot virus	HQ644142	MH742957	MH742958	-	Plant/insect
	Polygonum ringspot tospovirus	KJ541746	KJ541745	KJ541744	-	Plant/insect
Horwuvirus	Wuhan horsefly Virus	KM817690	-	-	-	Insect
Unclassified	S. invicta virus 14	MT860236 - MT860243	MT860244 - MT860251	MT860252 - MT860259	MT860260 - MT860267	Insect
Unclassified	Fitzroy Crossing tenui_like	M7498812	M7498813	M7498815	MT498814	Insect
